# Supplementary material for: Fatal self-injury in the United States, 1999–2018: Unmasking a national mental health crisis
Source: eClinicalMedicine. 2021 Feb 8;32:100741. doi: 10.1016/j.eclinm.2021.100741 (PMC7910714; doi:10.1016/j.eclinm.2021.100741)
Supplement: Supplementary file 3 [file mmc3.zip]

Archive with 8 entries (8 files):
- spacetime file2.csv
- spacetime file3.xlsx
- spacetime file4.R
- spacetime file5.dbf
- spacetime file6.graph
- spacetime file7.prj
- spacetime file8.shp
- spacetime file9.shx
