# Supplementary material for: Fatal self-injury in the United States, 1999–2018: Unmasking a national mental health crisis
Source: eClinicalMedicine. 2021 Feb 8;32:100741. doi: 10.1016/j.eclinm.2021.100741 (PMC7910714; doi:10.1016/j.eclinm.2021.100741)
Supplement: Supplementary file 3 [file mmc3.zip › spacetime file2.csv]

states	NAME	state_abbv	year	y	n	E
1	Alabama	AL	1	114.95	661	193.6173056
2	Alaska	AK	1	43.2	137	45.20898269
3	Arizona	AZ	1	340.1	1094	315.6702354
4	Arkansas	AR	1	82.4	403	120.2836365
5	California	CA	1	1567	4914	1299.369008
6	Colorado	CO	1	245.1	816	237.3966993
7	Connecticut	CT	1	225.55	497	145.6623797
8	Delaware	DE	1	36.05	121	33.98458592
9	DC	DC	1	48.65	67	21.27398277
10	Florida	FL	1	657.6	2626	768.6093231
11	Georgia	GA	1	213.65	1063	303.9362822
12	Hawaii	HI	1	47.6	191	52.11630378
13	Idaho	ID	1	37.35	219	59.83042261
14	Illinois	IL	1	596	1601	455.0622396
15	Indiana	IN	1	129.6	749	222.2515486
16	Iowa	IA	1	34.95	333	93.97070635
17	Kansas	KS	1	56.75	353	104.3883054
18	Kentucky	KY	1	157.6	610	184.8840739
19	Louisiana	LA	1	152.2	647	182.6476871
20	Maine	ME	1	34.1	202	56.22106426
21	Maryland	MD	1	511.9	950	273.575209
22	Massachusetts	MA	1	368.3	806	220.0434705
23	Michigan	MI	1	345.9	1281	373.6464386
24	Minnesota	MN	1	83.25	523	147.7006056
25	Mississippi	MS	1	62.95	358	102.4633142
26	Missouri	MO	1	174.05	864	247.2905875
27	Montana	MT	1	23.75	183	52.01722335
28	Nebraska	NE	1	26.75	202	59.94365738
29	Nevada	NV	1	159.6	549	158.9816198
30	New Hamphsire	NH	1	27.8	166	45.80346524
31	New Jersey	NJ	1	423.3	952	278.7840085
32	New Mexico	NM	1	176.2	495	141.1754519
33	New York	NY	1	624.25	1890	506.2302022
34	North Carolina	NC	1	263.9	1108	337.2697682
35	North Dakota	ND	1	7.7	78	22.13739791
36	Ohio	OH	1	333.55	1404	404.4038336
37	Oklahoma	OK	1	122.55	594	174.67879
38	Oregon	OR	1	135.6	620	175.8252921
39	Pennsylvania	PA	1	745.8	1977	584.8009796
40	Rhode Island	RI	1	49	135	38.07519206
41	South Carolina	SC	1	138.9	526	161.1896978
42	South Dakota	SD	1	9.75	115	30.78570362
43	Tennessee	TN	1	231.05	940	271.49452
44	Texas	TX	1	691.65	2725	770.1804556
45	Utah	UT	1	151.55	433	124.9970339
46	Vermont	VT	1	20.75	82	25.69013888
47	Virginia	VA	1	242.45	1014	289.3006879
48	Washington	WA	1	378.15	1188	325.4508888
49	West Virginia	WV	1	60.55	277	84.23251596
50	Wisconsin	WI	1	135.25	711	205.7334262
51	Wyoming	WY	1	13.05	109	29.31365158
1	Alabama	AL	2	428.9	1077	442.1231726
2	Alaska	AK	2	92.9	286	108.4534299
3	Arizona	AZ	2	624.2	1571	696.7024227
4	Arkansas	AR	2	246.2	708	288.7642534
5	California	CA	2	2788.8	6562	2788.747128
6	Colorado	CO	2	533.65	1350	577.2056007
7	Connecticut	CT	2	314.85	614	261.7047137
8	Delaware	DE	2	83.3	205	79.77935912
9	D C	DC	2	45.05	88	36.40229257
10	Florida	FL	2	2025.9	4825	2018.981795
11	Georgia	GA	2	698.45	1680	726.5174287
12	Hawaii	HI	2	103.7	231	101.9091975
13	Idaho	ID	2	96	353	143.5856247
14	Illinois	IL	2	926.4	2177	895.2682102
15	Indiana	IN	2	609.1	1447	606.4609026
16	Iowa	IA	2	135.3	525	209.3723818
17	Kansas	KS	2	174.15	506	229.7585267
18	Kentucky	KY	2	568.75	1204	516.3270179
19	Louisiana	LA	2	573.7	1045	473.8971429
20	Maine	ME	2	120.25	308	131.8533661
21	Maryland	MD	2	636.75	1098	494.7999378
22	Massachusetts	MA	2	639.6	1109	496.0269813
23	Michigan	MI	2	914.55	2103	891.2426462
24	Minnesota	MN	2	279.25	901	371.6650392
25	Mississippi	MS	2	241.2	649	277.1396301
26	Missouri	MO	2	545.5	1352	576.495207
27	Montana	MT	2	91.25	301	125.1799712
28	Nebraska	NE	2	69.05	266	109.809636
29	Nevada	NV	2	346.5	884	364.2381965
30	New Hamphsire	NH	2	103.75	261	117.2149515
31	New Jersey	NJ	2	552.8	1183	498.6963393
32	New Mexico	NM	2	365.3	810	333.7989052
33	New York	NY	2	1261.2	2697	1146.833669
34	North Carolina	NC	2	799.3	2012	826.1232287
35	North Dakota	ND	2	29.55	122	51.68651949
36	Ohio	OH	2	1231.3	2695	1112.863937
37	Oklahoma	OK	2	465.45	1008	438.485096
38	Oregon	OR	2	355.65	924	404.1278761
39	Pennsylvania	PA	2	1334.4	2910	1216.021705
40	Rhode Island	RI	2	122.35	249	97.02255034
41	South Carolina	SC	2	399.35	975	407.6583172
42	South Dakota	SD	2	29.2	162	61.22301601
43	Tennessee	TN	2	720.6	1674	701.3953262
44	Texas	TX	2	1555.35	4046	1742.76783
45	Utah	UT	2	384.45	759	330.8496952
46	Vermont	VT	2	46	146	59.19947047
47	Virginia	VA	2	476.95	1438	598.8618433
48	Washington	WA	2	704.6	1609	680.9446
49	West Virginia	WV	2	330.35	614	262.9963385
50	Wisconsin	WI	2	427.9	1160	501.1073723
51	Wyoming	WY	2	52.2	187	70.91020209
1	Alabama	AL	3	510.25	1147	550.2973416
2	Alaska	AK	3	104.75	254	122.6492141
3	Arizona	AZ	3	927.65	1786	954.8269322
4	Arkansas	AR	3	250.6	694	343.2385861
5	California	CA	3	3311.35	6787	3329.270915
6	Colorado	CO	3	597.5	1497	735.8952848
7	Connecticut	CT	3	462.85	605	366.2003111
8	Delaware	DE	3	131.7	201	114.5622066
9	D C	DC	3	78.7	52	55.42176361
10	Florida	FL	3	1768.1	5038	2127.980666
11	Georgia	GA	3	858.3	1892	946.1574809
12	Hawaii	HI	3	108.3	280	132.5283563
13	Idaho	ID	3	146.55	420	206.3419016
14	Illinois	IL	3	1228.2	2184	1159.376699
15	Indiana	IN	3	863.7	1503	810.8065126
16	Iowa	IA	3	207.85	500	284.4341684
17	Kansas	KS	3	250.1	604	309.188028
18	Kentucky	KY	3	813.65	1192	684.6626359
19	Louisiana	LA	3	619.9	956	560.445304
20	Maine	ME	3	145.65	323	169.4239281
21	Maryland	MD	3	819.25	1186	630.2713497
22	Massachusetts	MA	3	917.25	1173	672.6105305
23	Michigan	MI	3	1260.15	2244	1158.010197
24	Minnesota	MN	3	389.4	921	480.0232622
25	Mississippi	MS	3	255.45	624	286.4951232
26	Missouri	MO	3	775.5	1482	790.3313744
27	Montana	MT	3	88.05	321	150.1136774
28	Nebraska	NE	3	88.6	257	145.2077089
29	Nevada	NV	3	398.1	888	427.9169477
30	New Hamphsire	NH	3	192.85	288	183.1785615
31	New Jersey	NJ	3	986.75	752	787.7551808
32	New Mexico	NM	3	385.45	724	369.8293838
33	New York	NY	3	1762.75	2619	1548.516334
34	North Carolina	NC	3	957.95	2061	1019.702206
35	North Dakota	ND	3	25.45	118	70.76691643
36	Ohio	OH	3	1947.6	2084	1548.449129
37	Oklahoma	OK	3	615.9	1149	589.7915086
38	Oregon	OR	3	359.35	1003	492.545803
39	Pennsylvania	PA	3	1936.85	3033	1675.354663
40	Rhode Island	RI	3	193.05	239	141.3770211
41	South Carolina	SC	3	494.05	1081	545.9514151
42	South Dakota	SD	3	43.25	161	83.89430264
43	Tennessee	TN	3	936	1670	873.4416181
44	Texas	TX	3	1856.2	4558	2245.858322
45	Utah	UT	3	432.7	820	448.7953162
46	Vermont	VT	3	63.2	128	81.183699
47	Virginia	VA	3	641.8	1430	779.264943
48	Washington	WA	3	703.2	1656	795.797385
49	West Virginia	WV	3	467	432	362.0111964
50	Wisconsin	WI	3	627.5	1164	643.8243679
51	Wyoming	WY	3	75.2	162	89.47232169
1	Alabama	AL	4	619.85	1087	763.1088033
2	Alaska	AK	4	118.4	254	163.4311744
3	Arizona	AZ	4	1249.95	1917	1386.0322
4	Arkansas	AR	4	330.7	702	486.0813794
5	California	CA	4	3915.2	6870	4378.891907
6	Colorado	CO	4	729.15	1334	1032.317436
7	Connecticut	CT	4	839.05	626	658.7002921
8	Delaware	DE	4	296.35	214	215.2668674
9	D C	DC	4	227.15	106	146.1877112
10	Florida	FL	4	3678.9	4960	3725.588423
11	Georgia	GA	4	1116.8	1929	1383.057374
12	Hawaii	HI	4	153.35	313	186.8348976
13	Idaho	ID	4	171.95	414	303.5112773
14	Illinois	IL	4	2104.4	2121	1887.777489
15	Indiana	IN	4	1390.8	1524	1303.816421
16	Iowa	IA	4	226.35	545	374.2752909
17	Kansas	KS	4	244.05	591	420.4509159
18	Kentucky	KY	4	1145.7	1417	1016.548223
19	Louisiana	LA	4	880.65	1031	842.7709705
20	Maine	ME	4	296.95	278	299.5623926
21	Maryland	MD	4	1955.8	1060	1366.735317
22	Massachusetts	MA	4	1729.05	1183	1284.730145
23	Michigan	MI	4	2055.05	2283	1873.113964
24	Minnesota	MN	4	543.9	914	687.0532842
25	Mississippi	MS	4	257.75	634	363.6922799
26	Missouri	MO	4	1131	1595	1222.311441
27	Montana	MT	4	86.75	301	197.312605
28	Nebraska	NE	4	110.05	278	201.6827041
29	Nevada	NV	4	483.9	952	592.8065696
30	New Hamphsire	NH	4	347.2	306	326.01992
31	New Jersey	NJ	4	2203.8	1392	1574.446652
32	New Mexico	NM	4	407.3	767	484.8177363
33	New York	NY	4	3006.3	2723	2482.953389
34	North Carolina	NC	4	1767.55	1964	1724.37264
35	North Dakota	ND	4	55.45	127	108.4363736
36	Ohio	OH	4	3545.3	2811	2808.604747
37	Oklahoma	OK	4	584	1179	714.4848699
38	Oregon	OR	4	381.8	1037	640.4037931
39	Pennsylvania	PA	4	3764.9	2996	3046.906775
40	Rhode Island	RI	4	256.9	261	197.1283237
41	South Carolina	SC	4	820.25	1128	865.9904125
42	South Dakota	SD	4	49.9	172	120.5199607
43	Tennessee	TN	4	1393.95	1750	1346.543353
44	Texas	TX	4	2251.4	4658	3214.602745
45	Utah	UT	4	458.9	806	591.2270157
46	Vermont	VT	4	110	144	120.3093535
47	Virginia	VA	4	1115	1359	1224.680772
48	Washington	WA	4	876.25	1586	1132.4085
49	West Virginia	WV	4	719.5	688	586.2777469
50	Wisconsin	WI	4	846.35	1230	923.1702628
51	Wyoming	WY	4	57.1	195	110.0949051
