# Supplementary material for: Fatal self-injury in the United States, 1999–2018: Unmasking a national mental health crisis
Source: eClinicalMedicine. 2021 Feb 8;32:100741. doi: 10.1016/j.eclinm.2021.100741 (PMC7910714; doi:10.1016/j.eclinm.2021.100741)
Supplement: Supplementary file 3 [file mmc3.zip › spacetime file3.xlsx]

## Sheet: Sheet1
Spatio-temporal percentage change in standardized mortality ratios or "delta" values differential time effect (diffusion) =〖 e〗^(δ_i*t) … Eq(2)
			State FIPS code	e(δ_i*t)		2.5 percentile	50th percentile Median	97.5 percentiles		measure of divergence
Map ID	state ID	STATENAME	abv	mean	sd	0_025quant	0_5quant	0_975quant	mode	kld (Kullback–Leibler divergence)	t-stat	p value **
51501	1	Alabama	AL	0.0177002	0.0211772	-0.0237831	0.0176644	0.0593433	0.0175946	9.6523e-07	0.835814	0.407236
79500	2	Alaska	AK	-0.0413856	0.038489	-0.117413	-0.0412521	0.0338401	-0.040972	1.00735e-06	-1.07526	0.287421
51207	4	Arizona	AZ	-0.0241117	0.0163973	-0.0562638	-0.0241276	0.00809862	-0.0241578	9.63401e-07	-1.47047	0.1477
51400	5	Arkansas	AR	-0.0396341	0.0251691	-0.0890765	-0.0396334	0.00975798	-0.0396288	2.2333e-07	-1.57471	0.12163
51152	6	California	CA	-0.0680954	0.00963481	-0.0870102	-0.0680965	-0.0491918	-0.0680978	6.47485e-07	-7.06765	4.70327e-09
51264	8	Colorado	CO	-0.0948712	0.0189866	-0.132298	-0.094821	-0.0577535	-0.0947165	7.58347e-07	-4.99675	7.517e-06
79408	9	Connecticut	CT	-0.0151179	0.0202603	-0.054833	-0.0151419	0.0246938	-0.0151878	1.02149e-06	-0.746185	0.45905
79322	10	Delaware	DE	-0.000375293	0.0336384	-0.0666097	-0.0003307	0.0655495	-0.000235395	9.79701e-07	-0.0111567	0.991143
51730	11	DC	DC	0.0752952	0.0331079	0.0111167	0.0750043	0.141077	0.0744197	9.67279e-07	2.27424	0.0272769
51519	12	Florida	FL	0.0328883	0.0113936	0.0105534	0.0328757	0.055272	0.0328516	9.05026e-07	2.88655	0.00573789
51537	13	Georgia	GA	-0.00376639	0.0171234	-0.0373501	-0.00378032	0.0298636	-0.00380655	9.64807e-07	-0.219956	0.826801
51127	15	Hawaii	HI	-0.0319785	0.0365712	-0.103972	-0.031934	0.0397048	-0.0318341	1.01157e-06	-0.874417	0.386072
79576	16	Idaho	ID	-0.0585816	0.0308715	-0.119269	-0.0585714	0.00199107	-0.0585455	2.07191e-07	-1.89759	0.0635314
51481	17	Illinois	IL	-0.000864622	0.0137655	-0.0278721	-0.00087166	0.0261574	-0.000884426	9.32031e-07	-0.0628109	0.950167
51621	18	Indiana	IN	0.0925682	0.017854	0.0576938	0.0925058	0.127756	0.0923817	9.9977e-07	5.18473	3.91557e-06
51461	19	Iowa	IA	0.0240553	0.0286494	-0.0317302	0.023885	0.0807288	0.023544	5.87703e-08	0.839646	0.405104
51344	20	Kansas	KS	-0.0309774	0.0279603	-0.0858912	-0.0309814	0.0239077	-0.0309851	7.58045e-07	-1.10791	0.273203
51640	21	Kentucky	KY	0.0559957	0.0179133	0.0208822	0.055974	0.0911967	0.0559325	9.60787e-07	3.12593	0.00295063
51382	22	Louisiana	LA	0.0143832	0.0193875	-0.0236212	0.0143605	0.0524779	0.014317	9.90132e-07	0.741877	0.461633
79714	23	Maine	ME	0.072976	0.0330694	0.00890577	0.0726767	0.138701	0.0720739	9.4352e-07	2.20676	0.0319514
51746	24	Maryland	MD	-0.0173379	0.0148516	-0.0464739	-0.0173464	0.0118185	-0.0173617	9.80833e-07	-1.16741	0.248581
79460	25	Massachusetts	MA	-0.0121289	0.0157101	-0.0429543	-0.0121363	0.0187099	-0.0121493	9.89557e-07	-0.772044	0.443722
79694	26	Michigan	MI	0.0552525	0.0146915	0.0264808	0.0552267	0.0841406	0.0551762	9.9457e-07	3.76084	0.000444785
79655	27	Minnesota	MN	0.0676929	0.0238342	0.0211162	0.0676139	0.114663	0.0674572	9.82493e-07	2.84016	0.00650491
51419	28	Mississippi	MS	-0.0101708	0.0271205	-0.0634145	-0.0101808	0.0430779	-0.0101977	2.25549e-07	-0.375022	0.70923
51438	29	Missouri	MO	0.0446497	0.0175078	0.010356	0.0446195	0.0790789	0.0445607	9.67277e-07	2.55028	0.0138738
79598	30	Montana	MT	-0.0494055	0.0357535	-0.120293	-0.0491884	0.0202206	-0.0487441	7.80553e-07	-1.38184	0.173165
51362	31	Nebraska	NE	-0.0190511	0.0333122	-0.0843417	-0.0191143	0.046518	-0.0192358	9.0004e-07	-0.571897	0.569954
51188	32	Nevada	NV	-0.0477461	0.0221657	-0.0913485	-0.0477215	-0.00431946	-0.047669	7.83735e-07	-2.15405	0.0360808
79482	33	New Hamphsire	NH	0.0751125	0.030875	0.0152997	0.0748304	0.136487	0.0742624	9.65191e-07	2.4328	0.0186027
79389	34	New Jersey	NJ	0.0377096	0.0151553	0.00805088	0.0376757	0.0675291	0.0376091	1.01933e-06	2.48822	0.0162153
51225	35	New Mexico	NM	-0.0853336	0.022814	-0.130379	-0.085248	-0.0407983	-0.085071	4.85169e-07	-3.74041	0.000473937
79361	36	New York	NY	0.0278485	0.0123143	0.00371276	0.0278336	0.0520452	0.0278046	9.53573e-07	2.26147	0.0281113
51576	37	North Carolina	NC	0.0659465	0.0157327	0.0351549	0.0659121	0.0969	0.0658446	1.00185e-06	4.19168	0.000112696
79618	38	North Dakota	ND	-0.0111382	0.0421139	-0.0940299	-0.0111223	0.0715757	-0.0110795	9.17773e-07	-0.264477	0.792499
51680	39	Ohio	OH	0.0994479	0.0127456	0.0744944	0.0994231	0.124516	0.0993744	9.90771e-07	7.80254	3.36366e-10
51324	40	Oklahoma	OK	-0.0157437	0.0205114	-0.0560476	-0.015736	0.0244809	-0.0157181	8.51739e-07	-0.767559	0.446359
51169	41	Oregon	OR	-0.0970861	0.0236156	-0.143602	-0.0970375	-0.0508798	-0.0969356	6.99221e-07	-4.11111	0.000146368
79339	42	Pennsylvania	PA	0.029363	0.0114943	0.00683347	0.0293494	0.0519473	0.0293232	9.57811e-07	2.55458	0.0137234
79426	44	Rhode Island	RI	0.0106043	0.0312973	-0.0506507	0.0105249	0.0722392	0.0103698	1.00185e-06	0.338824	0.736161
51559	45	South Carolina	SC	0.0195696	0.0213157	-0.0221479	0.0195215	0.0615144	0.0194273	1.02096e-06	0.91808	0.362985
79635	46	South Dakota	SD	-0.0356228	0.0383883	-0.111308	-0.0355541	0.0396059	-0.0354071	9.51126e-07	-0.927958	0.357887
51599	47	Tennessee	TN	0.0454323	0.0162071	0.0136387	0.0454214	0.0772574	0.0454014	9.42195e-07	2.80323	0.00718233
51304	48	Texas	TX	-0.0802515	0.0122632	-0.104325	-0.0802534	-0.0561892	-0.0802562	8.34938e-07	-6.54407	3.10192e-08
51245	49	Utah	UT	-0.109964	0.0228186	-0.155115	-0.10984	-0.0655252	-0.109581	6.69425e-07	-4.81902	1.38435e-05
79442	50	Vermont	VT	0.00568456	0.0376725	-0.0678729	0.00551236	0.0801174	0.00517472	1.02357e-07	0.150894	0.880666
51699	51	Virginia	VA	0.0396501	0.0179578	0.00456959	0.0395878	0.075043	0.0394638	9.70333e-07	2.20796	0.0318624
79554	53	Washington	WA	-0.11104	0.0175771	-0.145595	-0.111025	-0.0765971	-0.110993	8.40293e-07	-6.31731	7.0141e-08
51661	54	West Virginia	WV	0.0580159	0.0224303	0.014145	0.0579541	0.102188	0.0578324	9.91283e-07	2.5865	0.0126536
79674	55	Wisconsin	WI	0.0693895	0.0201534	0.0299957	0.0693277	0.109089	0.0692052	9.9187e-07	3.44307	0.00117177
51283	56	Wyoming	WY	-0.0284888	0.0362073	-0.100068	-0.0283525	0.0422652	-0.0280734	9.88242e-07	-0.786823	0.435099
