# Supplementary material for: Fatal self-injury in the United States, 1999–2018: Unmasking a national mental health crisis
Source: eClinicalMedicine. 2021 Feb 8;32:100741. doi: 10.1016/j.eclinm.2021.100741 (PMC7910714; doi:10.1016/j.eclinm.2021.100741)
Supplement: Supplementary file 3 [file mmc3.zip › spacetime file4.R]

##
##
## Date: 2020.08.05
##
## In fact, this is from rudy-inla3.R!!
##

## Set your working directory to appropriate folder ....

require("rgdal")
require("spdep")
require("sp")
require("raster")
require("INLA")
inla.setOption(scale.model.default=FALSE)
require("splancs")
require("lattice")
require("abind")
require("maptools")

# suicidedata <- read.csv("for_Rz.csv")   ### run this for suicides
suicidedata <- read.csv("for_Rz3.csv")     ### run this for nonsuicides
statesshp <- readShapePoly("statesshp.shp")

## since data and shapefile are not ordered correctly we have to reorder them
## First let's fix some errors
## Since there are issues with "D C" and "New Hamphsire" fix them...
statesshp@data$STATENAME <- gsub("D C", "DC", as.character(statesshp@data$STATENAME))
# statesshp@data$STATENAME <- gsub("New Hamphsire", "New Hampshire", as.character(statesshp@data$STATENAME))
statesshp <- statesshp[order(toupper(as.character(statesshp@data$STATENAME))),]
suicidedata <- suicidedata[order(suicidedata$year, toupper(as.character(suicidedata$NAME))),]

stopifnot(suicidedata[1:nrow(statesshp),]$NAME == statesshp@data$STATENAME)

plot_pdf_name <- sprintf("plot_%s.pdf", strftime(Sys.Date(), "%Y-%m-%d"))
pdf(plot_pdf_name)

print(spplot(statesshp, zcol="F2018")) ## use whatever field you wish to see for the plot

statesshp.adj <- file.path(getwd(), "statesshp.graph") # IMO file.path is simpler to create full path than using paste/paste0
statesshp_nb <- poly2nb(statesshp) # neighborhood
nb2INLA(statesshp.adj, statesshp_nb) # convert nb to INLA compatible graph
H <- inla.read.graph(filename=statesshp.adj)
print(image(inla.graph2matrix(H), xlab="", ylab=""))

states1 <- suicidedata$states

## Now hopefully everything is ordered correctly and you can create your INLA formula and model below...

formula.par <- y ~ 1 + 
                   f(states, model="bym", graph=statesshp.adj, constr=TRUE) + 
                   f(states1, year, model="iid", constr=TRUE) + 
                   year
## model.par <- inla(formula.par, family="poisson", data=suicidedata, E=E,
model.par <- inla(formula.par, data=suicidedata, E=E,
                  control.predictor=list(compute=TRUE),
                  control.compute=list(dic=TRUE,cpo=TRUE))

round(model.par$summary.fixed,3)
summary(model.par)
## *** Code corresponding to Figure 7.1
x <- seq(1, length(unique(suicidedata$year))) # Years
plot(x,model.par$summary.fixed[2,1]*x, type="l", main="",xlab="t",ylab=expression(beta*t), ylim=c(-0.007,0.1))
lines(model.par$summary.fixed[2,3]*x,lty=2)
lines(model.par$summary.fixed[2,5]*x,lty=2)

## *** correspondling to Figure 7.2 left
m <- model.par$marginals.random[[1]][1:nrow(statesshp)]
zeta.ST1 <- xi.raw <- unlist(lapply(m,function(x)inla.emarginal(exp,x)))

SMR.cutoff<- c(0.0, 0.9, 1.0, 1.1,3)
xi.factor <- cut(zeta.ST1,breaks=SMR.cutoff,include.lowest=TRUE)
m <- int.raw <- model.par$summary.random[[2]][1:nrow(statesshp),2]
int.cut <- c(-0.008,-0.001,0,0.001,0.006)
int.factor <- cut(m,breaks=int.cut,include.lowest=TRUE)

data.states <- attr(statesshp, "data")
attr(statesshp, "data")=data.frame(data.states, xi_raw = xi.raw, xi_factor=xi.factor)

trellis.par.set(axis.line=list(col=NA))
spplot(obj=statesshp, zcol= "xi_factor", col.regions=gray(3.5:0.5/4),main="")
# ***

# *** Code corresponding to Figure 7.2 right
data.states <- attr(statesshp, "data")
attr(statesshp, "data") <- data.frame(data.states, int_raw=int.raw, int_factor=int.factor)
spplot(obj=statesshp, zcol= "int_factor",col.regions=gray(3.5:0.5/4),main="")
# ***
dev.off() # close the pdf


## attr(statesshp,"data") <- cbind(attr(statesshp,"data"), model.par$summary.random[[2]])  ### for Delta (space-time interaction/diffusion)
## colnames(statesshp@"data") <- make.unique(colnames(attr(statesshp,"data")))

zeta_df <- model.par$summary.random[[1]][1:nrow(statesshp),]
colnames(zeta_df) <- sprintf("%s_zeta", colnames(zeta_df))
delta_df <- model.par$summary.random[[2]][1:nrow(statesshp),]
colnames(delta_df) <- sprintf("%s_delta", colnames(delta_df))
attr(statesshp, "data") <- cbind(attr(statesshp, "data"), zeta_df, delta_df)


## Now attr(statesshp, "data") contains the columns xi_raw and int_raw which are raw numbers
## which can be used for choropleth mapping outside of R!! The data is output to a shapefile
## called statesshp_with_inla_generated_data.shp
##
## int_factor and xi_factor are what are displayed here (based on the example from book).
## The cuts might not be relevant for our data!
##
## The fields "xi_raw" and "int_raw" are the INLA generated raw values that you might need....
writeOGR(statesshp, "output", "statesshp_with_inla_generated_data",  driver="ESRI Shapefile", overwrite_layer=TRUE) ## Generate in folder "output"
