# Supplementary material for: Fatal self-injury in the United States, 1999–2018: Unmasking a national mental health crisis
Source: eClinicalMedicine. 2021 Feb 8;32:100741. doi: 10.1016/j.eclinm.2021.100741 (PMC7910714; doi:10.1016/j.eclinm.2021.100741)
Supplement: Supplementary file 3 [file mmc3.zip › spacetime file6.graph]

51
1 4 10 11 25 43
2 0
3 5 5 6 29 32 45
4 6 19 25 26 37 43 44
5 3 3 29 38
6 7 3 17 28 32 37 45 51
7 3 22 33 40
8 2 21 47
9 3 21 31 39
10 2 1 11
11 5 1 10 34 41 43
12 0
13 6 27 29 38 45 48 51
14 5 15 16 18 26 50
15 4 14 18 23 36
16 6 14 24 26 28 42 50
17 4 6 26 28 37
18 7 14 15 26 36 43 47 49
19 3 4 25 44
20 1 30
21 5 8 9 39 47 49
22 5 7 30 33 40 46
23 3 15 36 50
24 4 16 35 42 50
25 4 1 4 19 43
26 8 4 14 16 17 18 28 37 43
27 4 13 35 42 51
28 6 6 16 17 26 42 51
29 5 3 5 13 38 45
30 3 20 22 46
31 3 9 33 39
32 5 3 6 37 44 45
33 5 7 22 31 39 46
34 4 11 41 43 47
35 3 24 27 42
36 5 15 18 23 39 49
37 6 4 6 17 26 32 44
38 4 5 13 29 48
39 6 9 21 31 33 36 49
40 2 7 22
41 2 11 34
42 6 16 24 27 28 35 51
43 8 1 4 11 18 25 26 34 47
44 4 4 19 32 37
45 6 3 6 13 29 32 51
46 3 22 30 33
47 6 8 18 21 34 43 49
48 2 13 38
49 5 18 21 36 39 47
50 4 14 16 23 24
51 6 6 13 27 28 42 45
