# Supplementary material for: Fatal self-injury in the United States, 1999–2018: Unmasking a national mental health crisis
Source: eClinicalMedicine. 2021 Feb 8;32:100741. doi: 10.1016/j.eclinm.2021.100741 (PMC7910714; doi:10.1016/j.eclinm.2021.100741)
Supplement: Supplementary file 3 [file mmc3.zip › spacetime file7.prj]

GEOGCS["GCS_GRS_1980",DATUM["D_GRS_1980",SPHEROID["GRS_1980",6378137,298.2572221]],PRIMEM["Greenwich",0],UNIT["Degree",0.0174532925199433]]
